# Supplementary material for: Cohort Study of Maternal Gestational Weight Gain, Gestational Diabetes, and Childhood Asthma
Source: Nutrients. 2022 Dec 6;14(23):5188. doi: 10.3390/nu14235188 (PMC9741125; doi:10.3390/nu14235188)
Supplement: Supplementary file 1 [file nutrients-14-05188-s001.zip]

Archive with 1 entries (1 files):
- nutrients-2043537-supplementary.pdf
